# Supplementary material for: Action spectrum for photoperiodic control of thyroid-stimulating hormone in Japanese quail (Coturnix japonica)
Source: PLoS One. 2019 Sep 11;14(9):e0222106. doi: 10.1371/journal.pone.0222106 (PMC6738599; doi:10.1371/journal.pone.0222106)
Supplement: S1 Table — (XLSX) [file pone.0222106.s010.xlsx]

## Sheet: Sheet1
S1 Table. Sequences of the 33P-labeled riboprobes used in in-situ hybridization.
Gene	Species	Accession number	Probe sequence (sense sequence) 5' to 3'
OPN4x	Gallus gallus	AY036061	ggtgatcaccaagcccctgcgctccatccagtggacctccaagaa
			acatgggcacccagccacattctgtgaccaagtcagagatcccag
			gcagcagtgccagcagaggagcaggctcagatatctcacagatga
			gcttgtgtcaccttgattgcctgggcaggccgaggaaacactcta
OPN4m	Gallus gallus	NM_001044653	atggacctgcctcctagagccccaacaaagatgacagtgaaagat
			tggatttttggtgagaaaggctgtgagctgtatgccttctgcgga
			gacctgctagcagccaggtttcctatgaaatgggggaagatacaa
			ggatggagtgcctatgttcctgaaggcctgctgacttcctgttcc
RHO	Gallus gallus	NM_001030606	actacctggctgagccctggaagttctcggcgctggctgcctaca
			cgggacggaaggccaagacttctacgtgcccatgtccaacaagac
			cacgctgtacgtcaccatccagcacaagaaactccggacgcctct
			agtgctcgtgtgggatcgactactacacgctgaagccggagatca
OPNVA	Gallus gallus	AB295600	ggcacttcaggcttgtggcagcagtaatgttcgtggtgacctccc
			gcggtacattgtgatctgccgcccagtgggaaatatgcgcttgag
			agggatggtggaagggatcccatcgagcaggaccagaggagttcg
			ggaccattccaccaaccatgggttggagcagctacaccaccagta
TSHB	Gallus gallus	EF593950	gagtgtgcctactgcctggccatcaacaccaccatctgcgctgga
